# Supplementary material for: Adolescent frontal top-down neurons receive heightened local drive to establish adult attentional behavior in mice
Source: Nat Commun. 2020 Aug 7;11:3983. doi: 10.1038/s41467-020-17787-0 (PMC7414856; doi:10.1038/s41467-020-17787-0)
Supplement: Supplementary file 2 — Source Data [file 41467_2020_17787_MOESM2_ESM.xlsx]

## Sheet: Fig1
Fig1D				Fig1E				Fig1F				Fig1G
Juvenile	Adolescent	Adult		Juvenile	Adolescent	Adult		Juvenile	Adolescent	Adult		Juvenile	Adolescent	Adult
0.91997	0.385289	0.327192		6.30599	6.99207	8.9118		1.846	0.768	0.994		11.042	9.517	14.943
2.12304	0.8722	0.291084		7.07404	13.7932	8.04476		2.773	1.07	1.527		11.313	10.258	17.789
0.737342	0.418139	0.284475		8.14359	8.13983	8.17919		1.155	2.791	0.675		14.608	14.178	12.712
0.547362	0.388213	0.203943		5.56414	4.46684	4.40282		1.04	3.137	0.663		11.543	14.714	11.063
0.484871	1.13489	0.285755		6.75864	10.0031	9.43076		0.979	1.144	0.535		10.914	12.763	11.667
1.66735	0.985309	0.590258		7.16887	8.0328	11.1694		2.443	1.987	3.391		14.1	13.89	13.492
0.243757	1.95628	0.630271		4.19225	10.0163	8.80669		2.477	2.15	3.204		11.749	14.137	15.769
0.43009	1.02714	0.689024		6.26888	10.4972	7.66781		0.207	3.076	0.596		9.815	18.144	11.085
1.15396	2.03016	0.457697		7.57718	9.13397	5.43938		0.785	2.439	1.675		12.745	14.782	13.206
0.386331	0.433732	0.265726		6.24462	4.17456	5.77194		0.673	0.663	2.083		9.645	9.472	9.797
0.696691	1.86593	0.935856		6.09578	11.1063	8.97793		0.892	1.082	3.144		10.833	17.81	11.001
0.385461	0.537506	0.550531		5.23914	7.5269	11.4779		0.945	1.188	0.87		10.025	14.943	12.214
0.371217	0.157041	0.385906		4.76432	7.86104	9.18734		0.56	2.932	4.244		9.268	11.209	15.597
0.402846	1.01282	0.156962		5.09253	6.59202	6.97155		1.342	2.105	2.092		13.502	10.746	11.203
0.831513	0.950465	0.452538		5.88781	5.4262	8.80403		0.72	4.375	0.787		12.179	13.534	8.63
0.394592	0.468507			5.16695	5.38365			0.724	1.746	1.968		11.386	10.982	15.458
0.355515	0.560368			5.87686	6.07136			1.048	1.392	1.939		11.661	12.465	14.794
0.312531	0.306012			5.90633	4.1842			3.36	1.362			12.491	10.508
1.21714	1.16332			6.15503	5.41943			2.7	2.737			10.808	11.579
1.07166	0.603449			7.93015	9.88658			2.621	2.765			13.246	13.149
0.444725	1.1045			6.91612	5.07076			2.949	2.106			14.028	11.469
0.171459	0.663231			6.9407	3.06373			3.533	1.168			15.924	12.401
0.488139	0.79948			6.16186	5.45375			2.216	5.859			13.362	13.877
	1.38576				6.91755			0.812	2.597			9.121	10.163
	0.645535				5.58448			1.146	5.144			11.518	13.394
	0.707678				7.59282				4.091				13.331
	0.280764				4.93791

## Sheet: Fig2
FIg2 D			Fig E			Fig2 F
Adolescent	Adult		Adolescent	Adult			Adolescent
1.355	-0.68		18	12		CTXpl	5.38889	7.12	6.03125	6.49505	21.75	15.6364	6.16667	6.58333	2.02899	3	6.16667	5.90909	1.31833
1.32	-0.68		100	69		BS/IB	1.5	0.56	0.296875	0.39604	0.083333	0.090909	0.166667	1.14768	0.446157	0.045007	0.405063	0.662831	0.088567
1.285	-0.68		128	54		CNU	0.333333	0.04	0.125	0.089109	0	0.181818	0	0.333333	0.304348	0	0	0	0.016077
1.25	-0.68		101	6		CTXsp	0	0.03	0.007813	0.009901	0	0	0	0	0	0	0	0	0
1.215	-0.68		24	22
1.18	-0.645		8	297		Fig2 G
1.145	-0.645		6				Adolescent							Adult
1.11	-0.575					ISO	5.16667	7.11	5.97656	6.49505	21.3333	15.5455	6.16667	6.58333	1.92754	3	6.16667	5.90909	1.29261
1.285	-0.575					OLF	0.166667	0.01	0.054688	0	0.416667	0	0	0	0.028986	0	0	0	0.022508
1.25	-0.575					HIP	0.055556	0	0	0	0	0.090909	0	0	0.072464	0	0	0	0.003215
1.145	-0.54
1.145	-0.54					Fig2 H
1.18	-0.54						Adolescent							Adult
1.18	-0.54					DOR	1.22222	0.46	0.226563	0.366337	0.083333	0.090909	0.166667	1.08333	0.391304	0.055556	0.5	0.772727	0.102894
1.18	-0.54					HYP	0.055556	0.07	0.03125	0.029703	0	0	0	0.083333	0.101449	0	0	0.045455	0.006431
1.18	-0.54					RT	0.166667	0.03	0.039063	0	0	0	0	0.25	0.057971	0	0	0	0
1.18	-0.54					EPI	0.055556	0	0	0	0	0	0	0	0	0	0	0	0
1.11	-0.54					GENv	0	0	0	0	0	0	0	0	0	0	0	0	0
1.11	-0.54
0.745	-0.505					Fig2I
0.745	-0.505						Adolescent							Adult
0.745	-0.505					STR	0.166667	0	0.015625	0	0	0	0	0	0.043478	0	0	0	0.006431
0.745	-0.47					PAL	0.166667	0.04	0.109375	0.089109	0	0	0	0.333333	0.26087	0	0	0	0.009646
0.745	-0.47
0.745	-0.47					Fig2J
0.745	-0.435						Adolescent							Adult
0.745	-0.435					FRP	0	0	0	0	0	0	0	0	0	0	0	0	0
0.745	-0.435					AI	0.055556	0.01	0.054688	0.009901	0.083333	0	0	0.166667	0	0	0	0	0.006431
0.745	-0.435					ORB	0.111111	0.19	0.382813	0.19802	0	0	0	0.083333	0.043478	0	0	0.136364	0.028939
0.745	-0.435					PL	0.722222	0.67	0.265625	0.108911	0.25	0	0	1	0.449275	0.037037	0.166667	0.590909	0.012862
0.745	-0.435					ILA	0.111111	0.01	0.023438	0.019802	0.916667	0	0	0.416667	0.449275	0	0	0.272727	0
0.745	-0.435					MOs	0.555556	1.41	1.8125	1.91089	1.25	1.36364	0	0.25	0.057971	0.148148	0.333333	0.181818	0.263666
0.745	-0.4					ACA	3.22222	4.43	3.17969	3.20792	4.91667	2.90909	6	4.08333	0.855072	2.64815	3.33333	3.54546	0.903537
0.745	-0.375					MOp	0.055556	0.06	0.0625	0	0	0	0	0	0	0	0.166667	0	0
0.745	-0.375
0.745	-0.34					SS	0.111111	0.15	0.007813	0.287129	0	0	0	0	0.014493	0	0	0	0.006431
0.745	-0.33					GU	0	0	0.007813	0	0	0	0	0	0	0	0	0	0
0.745	-0.33					RSP	0.222222	0.15	0.164063	0.653465	0.75	0.181818	0.166667	0.416667	0.014493	0.148148	2	1.13636	0.061093
0.745	-0.305					VISC	0	0	0	0	0	0	0	0	0	0	0	0	0
0.745	-0.305					AUD	0	0	0.007813	0	0	0	0	0.083333	0	0	0	0	0
0.745	-0.295					TEa	0	0	0	0	0	0	0	0	0	0	0	0	0
0.745	-0.295					ECT	0	0	0	0	0	0	0	0	0.014493	0	0	0	0
0.745	-0.295					PERI	0	0.01	0	0	0	0	0	0	0.028986	0	0	0	0
0.715	-0.27					PTLp	0.111111	0.02	0.007813	0	0	0	0	0	0	0	0.166667	0	0.009646
0.715	-0.27					VIS	0	0	0	0.09901	0	0	0	0.083333	0	0.018519	0	0.045455	0
0.715	-0.26
0.715	-0.26					Fig2L
0.715	-0.26						Local							Distal
0.715	-0.26					Adult	65.8228	47.3684	93.2099	61.1111	63.0769	66.1178		34.1772	52.6316	6.79013	38.8889	36.9231	33.8822
0.715	-0.26					Adolescent	72.3404	82.8369	84.4121	78.811	75.5102	95.9184	97.2973	27.6596	17.1631	15.5879	21.189	24.4898	4.08163	2.70271
0.715	-0.26
0.715	-0.235
0.715	-0.235
0.715	-0.225
0.715	-0.225
0.715	-0.225
0.715	-0.225
0.715	-0.19
0.715	-0.19
0.715	-0.19
0.715	-0.19
0.715	-0.19
0.715	-0.165
0.715	-0.155
0.715	-0.13
0.715	-0.13
0.715	-0.13
0.715	-0.13
0.715	-0.095
0.715	-0.06
0.715	-0.035
0.715	-0.035
0.715	-0.025
0.68	0
0.68	0.035
0.68	0.07
0.68	0.07
0.68	0.145
0.68	0.145
0.68	0.145
0.68	0.145
0.68	0.145
0.68	0.17
0.68	0.17
0.68	0.17
0.68	0.17
0.68	0.17
0.68	0.18
0.68	0.18
0.68	0.205
0.68	0.205
0.68	0.205
0.68	0.205
0.68	0.205
0.68	0.205
0.68	0.205
0.675	0.205
0.675	0.205
0.675	0.205
0.675	0.215
0.675	0.215
0.675	0.215
0.675	0.24
0.675	0.24
0.675	0.24
0.675	0.24
0.675	0.24
0.645	0.24
0.645	0.24
0.645	0.24
0.645	0.24
0.645	0.24
0.645	0.24
0.645	0.24
0.645	0.24
0.645	0.24
0.645	0.24
0.645	0.24
0.645	0.24
0.645	0.24
0.645	0.24
0.645	0.24
0.645	0.24
0.645	0.24
0.645	0.24
0.645	0.24
0.645	0.24
0.645	0.24
0.645	0.25
0.645	0.275
0.645	0.275
0.645	0.275
0.645	0.275
0.645	0.275
0.645	0.275
0.645	0.275
0.645	0.275
0.645	0.275
0.645	0.275
0.645	0.275
0.645	0.275
0.645	0.275
0.645	0.275
0.645	0.275
0.645	0.275
0.645	0.275
0.645	0.275
0.645	0.275
0.645	0.275
0.645	0.275
0.645	0.275
0.645	0.285
0.645	0.31
0.645	0.31
0.645	0.31
0.645	0.31
0.645	0.31
0.645	0.31
0.645	0.31
0.645	0.31
0.645	0.31
0.645	0.31
0.645	0.31
0.645	0.31
0.645	0.31
0.645	0.31
0.645	0.31
0.645	0.31
0.64	0.31
0.64	0.31
0.64	0.31
0.64	0.31
0.64	0.31
0.64	0.31
0.64	0.31
0.64	0.31
0.64	0.31
0.64	0.31
0.64	0.31
0.64	0.31
0.64	0.31
0.64	0.31
0.61	0.31
0.61	0.31
0.605	0.31
0.605	0.31
0.575	0.31
0.57	0.31
0.57	0.31
0.54	0.31
0.54	0.31
0.54	0.31
0.54	0.31
0.54	0.31
0.54	0.31
0.54	0.31
0.54	0.31
0.54	0.31
0.54	0.31
0.54	0.31
0.54	0.31
0.54	0.31
0.535	0.31
0.535	0.31
0.535	0.31
0.535	0.31
0.535	0.345
0.535	0.345
0.535	0.345
0.535	0.345
0.535	0.345
0.535	0.345
0.535	0.345
0.535	0.345
0.535	0.345
0.535	0.345
0.535	0.345
0.535	0.345
0.535	0.345
0.535	0.345
0.485	0.345
0.485	0.345
0.485	0.345
0.45	0.345
0.45	0.345
0.45	0.345
0.45	0.345
0.45	0.345
0.45	0.345
0.415	0.345
0.415	0.345
0.255	0.345
0.255	0.345
0.255	0.345
0.255	0.345
0.255	0.345
0.255	0.345
0.255	0.345
0.255	0.345
0.255	0.345
0.255	0.345
0.255	0.345
0.255	0.345
0.255	0.345
0.255	0.345
0.255	0.345
0.255	0.345
0.255	0.345
0.255	0.345
0.255	0.345
0.255	0.345
0.255	0.345
0.255	0.38
0.255	0.38
0.255	0.38
0.255	0.38
0.255	0.38
0.255	0.38
0.255	0.38
0.255	0.38
0.255	0.38
0.255	0.38
0.255	0.38
0.255	0.38
0.255	0.38
0.255	0.38
0.255	0.38
0.22	0.38
0.22	0.38
0.22	0.38
0.22	0.38
0.185	0.38
0.185	0.38
0.185	0.38
0.15	0.38
0.15	0.38
0.15	0.38
-0.083	0.38
-0.0865	0.38
-0.9	0.38
-0.9	0.38
-0.935	0.38
-0.97	0.38
-0.97	0.38
-0.083	0.38
-0.083	0.38
0.4	0.38
0.4	0.38
0.4	0.38
0.4	0.38
0.4	0.38
0.4	0.38
0.4	0.38
0.4	0.415
0.4	0.415
0.4	0.415
0.4	0.415
0.4	0.415
0.395	0.415
0.395	0.415
0.395	0.415
0.395	0.415
0.395	0.415
0.395	0.415
0.395	0.415
0.395	0.415
0.395	0.415
0.395	0.415
0.395	0.415
0.395	0.415
0.395	0.415
0.395	0.415
0.395	0.415
0.395	0.415
0.395	0.415
0.395	0.415
0.36	0.415
0.36	0.415
0.36	0.415
0.36	0.415
0.36	0.415
0.36	0.415
0.36	0.415
0.36	0.415
0.36	0.45
0.36	0.45
0.36	0.45
0.36	0.45
0.36	0.485
0.36	0.485
0.36	0.485
0.36	0.52
0.36	0.52
0.36	0.52
0.36	0.52
0.36	0.52
0.36	0.52
0.36	0.52
0.36	0.52
0.36	0.52
0.36	0.52
0.36	0.52
0.36	0.52
0.36	0.52
0.36	0.52
0.36	0.52
0.36	0.52
0.36	0.52
0.36	0.52
0.36	0.52
0.36	0.52
0.36	0.52
0.325	0.52
0.325	0.52
0.325	0.52
0.325	0.52
0.325	0.52
0.325	0.52
0.325	0.555
0.325	0.555
0.325	0.555
0.325	0.555
0.325	0.555
0.325	0.555
0.325	0.555
0.29	0.555
0.29	0.59
0.29	0.59
0.29	0.59
0.29	0.59
0.29	0.59
0.29	0.625
0.29	0.625
0.29	0.625
0.29	0.625
0.29	0.625
0.29	0.625
0.29	0.625
0.29	0.625
0.29	0.625
0.29	0.66
0.29	0.66
0.29	0.66
0.29	0.66
0.29	0.66
0.29	0.66
	0.66
	0.66
	0.66
	0.66
	0.66
	0.66
	0.66
	0.66
	0.66
	0.695
	0.695
	0.695
	0.695
	0.695
	1.15
	1.185
	1.185
	1.185
	1.185
	1.22
	1.22
	1.22
	1.22
	1.22
	1.22
	1.22
	1.22
	1.22
	1.255
	1.255
	1.255
	1.255
	1.255
	1.255
	1.29
	1.29
	1.29
	1.325
	1.325
	1.325
	1.325
	1.325
	1.325
	1.36
	1.36
	1.36
	1.36
	1.36
	1.36
	1.36
	1.36
	1.36
	1.36
	1.36
	1.36
	1.36
	1.36
	1.36
	1.36
	1.36
	1.36
	1.36
	1.36
	1.36
	1.36
	1.395
	1.395
	1.395
	1.395
	1.395
	1.395
	1.395
	1.395
	1.395
	1.395
	1.43
	1.43
	1.43
	1.43
	1.43
	1.43
	1.43
	1.43
	-0.2
	-0.2
	-0.2
	-0.2
	-0.2

## Sheet: Fig3
Fig3C						Fig3D			Fig3E								Fig3F
Area of Viral Spread			Mean Intensity			Adolescent	Adult			Adolescent				Adult			Frequency			Amplitude
Adolescent	Adult		Adolescent	Adult		324.2	97.9		100 ms	250 ms	500 ms		100 ms	250 ms	500 ms		Adolescent	Adult		Adolescent	Adult
1.38749	1.42523		19.065	20.593		236.8	220.3		0.424219	0.924552	0.942775		0.628788	1.09627	1.02467		13.964	16.216		8.41	11.647
1.44145	1.15089		23.966	15.683		244.1	525.5		0.692891	1.0318	0.867997		0.967567	1.13838	1.0463		7.125	16.73		6.749	14.537
1.16256	1.3756		27.984	19.028		214.2	274.7		0.625575	0.944271	0.977126		0.910485	1.16341	1.07465		13.243	12.462		8.559	8.628
1.36475	0.908247		29.877	23.783		513.9	319.2		0.529492	1.11904	1.1089		0.582672	0.995573	1.01309		14.149	11.655		10.572	11.131
1.35696	1.21533		33.616	24.39		540	215.5		0.584166	0.786906	0.998903		1.1017	1.21734	1.20116		15.637	5.405		19.434	6.182
1.22703	1.35861		42.147	68.876		235.2	151.7		0.632318	1.06023	1.07283		1.04535	1.1201	1.07526		13.694	9.73		9.446	7.631
0.932917	1.34842		19.982	65.226		435.5	173.7		0.666181	0.854257	0.877968		0.945804	1.02997	1.04434		8.108	6.907		6.574	6.56
0.954946	1.1284		16.066	24.474		413.5	217		0.699242	0.91197	0.889589		0.758524	0.864678	0.791352		11.583	4.668		8.89	4.06
0.954946	1.26226		22.756	33.498		277	218.5		1.00649	1.12136	0.972013		0.795812	1.02798	0.910805		12.531	3.784		11.64	7.217
1.08768	1.19533		21.294	59.592			159.8		0.856828	0.844241	0.763276		0.707231	1.12017	1.02581		17.793	5.045		16.214	5.968
	1.34076			50.71					0.593778	1.08563	0.879324		0.54102	0.902375	0.768635		12.838	15.135		11.936	10.745
	1.19388			63.975					0.886233	0.988105	0.806305						12.432	8.784		9.444	9.877
																	15.709			13.642

## Sheet: Fig4
Fig4FG
Adolescent	Adult
5.21386	0.128627
1.22902	0.114335
1.78668	4.19248
2.80455	2.66593
2.60964	1.5938
2.98322	0.237963
5.05685	0.470393
1.95452	2.53326
2.54467	0.388027
4.67786	0.870288
5.22469	0.953437
0.443963	0.837029
5.04061	0.227273
3.1791	2.67738
1.92705	1.62971
0.244965	0.892461
1.51334	1.09756
5.25313	2.52499
9.38487	0.426092
2.41154	0.389269
7.25095	2.57233
3.85411	0.94687
1.99238	3.7454
0.713119	5.60231
0.473598	0.215676
0.511704	1.16255
1.3396	0.920568
3.41078	0.620726
0.212556	0.389269
1.79931	3.94003
0.523974	1.92004
0.652496	4.68686
1.49283	0.62115
7.81018	1.44764
2.80771	1.72485
0.36085	1.63758
3.91992	1.23416
4.21651	1.63636
0.227385	4.4022
4.02867	3.31129
8.18092	0.121212
17.4839	1.69697
4.08799	0.534435
0.118636	6.04408
4.77074	1.47759
3.51528	0.254566
3.74454	0.154953
4.95087	0.177089
5.69323	0.752629
5.92795	0.094079
5.24017	0.625346
5.76965	1.0404
10.7478	1.46819
0.906114	0.320827
5.29476	2.76237
5.77114	0.45677
1.23273	0.222947
3.43836	3.54541
0.187949	0.712344
1.05583	0.130506
4.40022	0.190321
0.298507	0.309951
9.98894	1.36487
1.26589	2.32735
3.60973	1.85971
10.1437	1.53344
0.110558	4.01305
2.09003	0.766721
15.9593	0.135943
4.28189	0.348015
2.47588	0.906788
4.09968	2.33536
2.8403	3.0409
6.53805	4.40797
3.02251	2.48655
8.87996	1.85684
1.7149	1.38859
5.15541	7.4704
2.03511
4.35546
2.60011
4.35546
4.31706
4.18201
8.69448
5.47671
5.86674
4.78873
2.44312
8.32069
8.77573
5.8234
1.56555
11.0238
13.8787
2.6273
4.24702
1.74973
3.19207
2.1574
6.0044
1.08971
5.03027
2.97193
4.85416
0.67694
13.2577
7.00774
6.97456
12.2622
9.375
9.17588
8.77212
8.87721
10.8131
13.6781
5.57522
1.93031
3.28375
2.71625
7.22314
7.46005
1.09091
8.36915
5.68595
2.53444
1.77411
5.33884
2.49036
4.573
1.30028
1.5978
1.36639
3.58127
1.09642
2.08815
2.85399
4.19284
3.93939
3.78512
0.650138
11.8402
1.83471
0.815427
1.91185
0.672176
3.73554
0.198347
0.088154
0.628099
1.37741
11.9835
0.341598
8.31956
16.5344
0.980716
9.63636
0.914601
4.44327
5.20844
10.8391
2.8971
12.343
1.26121
0.21041
4.26357
2.92912
5.45958
3.42746
7.36434
4.69546
0.38206
0.581395
0.348837
3.74931
1.50083
1.50083
2.42441
0.104453
0.191991
1.23423
2.50871
1.52138
0.732926
0.616324
2.43198
3.3759
6.88053
1.3938
5.09403
0.276549
1.19469
2.97566
0.243363
2.53872
2.51106
0.420354
1.23894
1.65929
0.215708
0.160398
8.3573
0.475664
0.348451
1.81969
11.4104
0.204646
8.74931
0.437189
1.0404
14.9087
3.59159
0.852241
1.51632
0.796901
0.879911
0.071942
2.61206
13.5971
2.3907
0.874377
0.592142
0.309906
0.243498
18.1848
8.63863
0.332042
0.149419
13.3924
0.863309
4.4549

## Sheet: Fig5
											Fig5D
Stim Duration	Adolescent Visual Top-down Inhibition										Late adolescent Visual Top-down Inhibition								Adolescent Auditory Top-down Inhibition
2	35.4167	23.3333	5	23.6364	10.3448	30.4348	26.4706	35.7143	19.2308	38.5714	12.5	21.7949	14.1026	14.4927	6.45161	15.2778	17.1875	4.5977	16.4179	26.087	18.5185	22.449	17.1875	25.5319	20	5.33333
1.5	45.8333	38.3333	11	38.5965	18.8889	35.4167	32.3077	30.7692	27.1605	32.8571	27.5	28.9474	32.4675	22.8571	8.51064	24.6575	18.4615	13.1868	10.1449	37.5	16.6667	14	35.3846	29.1667	18	18.4211
1	52.0833	48.3333	29.2929	42.1053	23.5294	57.4468	48.4849	74.0741	35.0649	64.2857	42.8571	40.5063	33.3333	37.5	31.9149	47.9452	35.3846	19.7802	28.5714	40.8163	45.283	46.9388	23.0769	44	38	19.1781
0.8	35.4167	47.541	35.3535	51.7241	37.0787	57.1429	48.4849	77.4193	46.6532	67.1233	48.8372	41.7722	37.1795	39.4366	39.3617	43.662	43.75	39.3258	38.0282	60	47.2727	46.1538	45.3125	46.8085	46	25.6757
											Fig5E				Fig5F				Fig5G				FIg5H				Fig5I				Fig5J
											Adolescent Visual Top-down Inhibition	Late adolescent Visual Top-down Inhibition	Adolescent Auditory Top-down Inhibition		Adolescent Visual Top-down Inhibition	Late adolescent Visual Top-down Inhibition	Adolescent Auditory Top-down Inhibition		Adolescent Visual Top-down Inhibition	Late adolescent Visual Top-down Inhibition	Adolescent Auditory Top-down Inhibition		Adolescent Visual Top-down Inhibition	Late adolescent Visual Top-down Inhibition	Adolescent Auditory Top-down Inhibition		Adolescent Visual Top-down Inhibition	Late adolescent Visual Top-down Inhibition	Adolescent Auditory Top-down Inhibition		Adolescent Visual Top-down Inhibition	Late adolescent Visual Top-down Inhibition	Adolescent Auditory Top-down Inhibition
											1.227	1.03325	1.04375		192	165	277		0.520833	4.24242	1.08303		9.01455	2.34907	3.70268		1.22475	1.09825	1.077		22.3333	18.3333	19.6667
											1.07375	1.335	1.27025		241	489	188		2.90456	4.29448	0.531915		6.01982	5.12219	4.7186		1.07475	1.12925	1.1695		13	39.6667	34.3333
											1.106	1.05713	1.01175		398	470	216		1.75879	3.82979	1.11111		4.31959	12.6251	1.57828		1.32025	1.81212	1.028		17	6.33333	18.3333
											1.177	0.9905	1.024		404	282	200		0.742574	2.12766	6.5		8.79247	7.61035	1.51515		1.00725	1.1785	0.961		29	22.3333	19.6667
											1.014	1.00675	0.89575		351	375	258		2.5641	2.13333	3.10078		2.849	3.66973	8.72093		1.0425	1.0625	0.8965		33	23.6667	26.3333
											1.19575	1.234	1.03812		190	289	300		1.57895	6.57439	1.21581		5.34539	0.792414	5.36019		1.6165	1.20475	1.07475		19.6667	37	27.6667
											1.3125	1.21125	1.15575		265	258	400		3.25	1.93798	3		5.75	7.19252	2.50716		1.418	1.11525	1.36975		15.6667	19.6667	17
											1.5245	1.1025	1.022		112	358	298		6.25	2.7933	1.34228		1	3.32321	10.4543		1.0655	1.0095	1.2425			23.6667	14.3333
											1.01975				316				1.5				6.25				1.046
											1.24725				283				1				9				1.2505

## Sheet: Fig6
Fig6C
	Mean Intensity				Area of Viral Spread
Adol. mCherry	Adol. iDREADD	Late-adol. iDREADD		Adol. mCherry	Adol. iDREADD	Late-adol. iDREADD
22.585	26.669	13.674		1.01504	1.28124	0.804875
22.403	51.116	11.81		1.29388	1.29164	0.738849
19.546	56.357	17.497		0.38955	1.31308	1.05339
21.08	62.279	25.235		0.659833	1.1492	1.2027
24.124	44.637	39.498		0.563751	1.1836	1.37808
44.541	33.552	35.62		1.0781	1.55354	1.36351
48.737	15.218	54.757		1.01705	0.349229	1.24334
38.403	33.991			1.24705	0.966024
17.643	14.272			1.37689	0.890086
16.774	31.882			1.2704	1.31236
13.723				1.36074
24.212				1.06243
19.187				1.18653
29.17				1.42412
Fig6EF
	Frequency				Amplitude
Adol. mCherry	Adol. iDREADD	Late-adol. iDREADD		Adol. mCherry	Adol. iDREADD	Late-adol. iDREADD
5.135	5.821	8.108		8.63	18.075	6.714
7.371	3.931	8.649		11.069	11.186	8.261
3.686	4.054	11.351		9.205	14.496	9.201
7.069	3.931	12.039		11.517	8.748	8.596
14.865	10.319	14.189		12.441	13.154	8.843
7.883	3.003	10.811		9.153		8.712
12.355	11.776	8.108		9.9	20.112	5.697
9.189	6.88	10.319		6.805	7.308	7.579
12.162	5.16	8.108		11.269	12.374	8.024
11.486	7.207	10.811		10.2	7.562	18.336
11.036	8.108	6.653		7.953	10.571	8.028
17.793	6.757	16.385		11.204	12.229	12.323
10.45	8.378	11.712		12.788	9.307	14.852
14.595	6.456	13.243		15.199	11.838	12.888
7.722	8.378	8.316		9.436	9.307	10.735
		14.345				12.53

## Sheet: Sup Fig1
Supplementary Fig. 1C
% total cells	ACAd	ACAv	MOs
Adult1	69.3333	10.6667	20
Adult2	61.017	1.69491	37.2881
Adult3	65.873	10.3175	23.8095
Adult4	62.6866	11.9403	25.3731
Supplementary Fig 1D
	Superficial												Deep Layer
Adolescent	10	34.9206	22.8571	23.75	31.8966								90	65.0794	77.1429	76.25	68.1034
Adult	42.7854	54.6249	13.0221	14.2112	18.0617	8.69565	15.0338	10.387	15.0338	10.387	17.5141	12.1693	57.2146	45.3751	86.9779	85.7888	81.9383	91.3043	84.9662	89.613	84.9662	89.613	82.4859	87.8307

## Sheet: Sup Fig2
Supplementary Fig2A			Supplementary Fig. 2B			Supplementary FIg2C
Adolescent	Adult		Adolescent	Adult		Adolescent	Adult
3.77778	4.33333		0.037037	0.151515		2.75	0.370536
5.84	0.913043		0.0512821	0.272727		4.09	0.238953
4.99219	2.7963		0.277778	0.204545		3.4803	0.545133
5.11881	3.66667		0.176471	0.166667			0.246988
6.16667	3.72727		0.0952381
4.27273	1.1672
6

## Sheet: Sup Fig3
Adolescent	Adult
16.7944	5.20407
0.0489791	0.276518
0.125169	0.127198
1.30611	0.519854
0.293874	3.17443
3.27071	0.0663643
1.22448	0.91804
0.799991	1.38812
2.39997	0.989935
0.489791	2.87026
3.02582	4.92202
5.25164	5.75711
4.65845	2.55503
0.974139	1.32729
0.0217685	1.07842
1.13196	0.541975
6.36728	0.868267
2.59589	4.43535
0.0108842	1.61487
1.45849	4.66209
7.40672	0.530915
0.146937	0.0497733
2.12787	0.906979
0.468022	1.54297
1.15917	0.15485
3.09656	0.232275
2.79725	1.96328
0.38639	5.01604
7.68427	5.00498
3.49384	0.61387
0.995908	1.79737
0.2068	0.143789
10.623	1.28304
1.3823	1.63145
2.4163	3.68873
5.4911	3.15782
1.41495	2.15683
0.533328	2.26191
9.03559	3.07486
6.35655	1.55402
2.16004	0.342881
2.64444	1.59274
1.78438	0.365002
2.78284	0.807428
4.16191	1.73099
1.13686	1.89137
1.83875	1.85266
0.0395431	1.37152
2.21936	0.873792
6.92992	1.71099
7.93333	0.219357
7.3649	1.96325
6.51967	0.076775
2.07107	4.9136
2.24901	1.45873
4.34974	3.75649
0.0889719	1.91389
0.355888	1.11872
2.06613	5.48393
0.133458	1.51905
2.96079	3.93198
1.28021	1.84808
0.0346002	2.32519
1.65587	2.1826
0.0296573	2.24293
1.12203	1.79873
4.73528	3.58818
0.163115	1.99821
1.23572	0.913159
7.73067	5.6777
5.78812	2.94359
2.21936	2.95434
3.58853	0.531781
9.09491	0.649954
7.69607	3.27663
9.70288	0.854072
1.92278	4.93106
2.03647	4.25424
15.8815	2.76633
7.5379	2.25067
3.79614	1.75649
6.85084	0.0268576
8.04436	6.83258
10.7977	2.21844
2.33867	4.09847
6.60688	1.89615
0.215622	3.85138
7.42514	2.77708
1.42089	2.51924
10.1895	1.4342
1.16657	2.80931
0.248795	0.273948
13.0755	1.99283
1.23292	2.85765
4.03581	5.81199
4.58888	1.21934
13.3078	2.80743
0.0442302	0.467
0.608165	0.781954
8.71334	1.39557
6.19775	0.0597326
0.160334	0.092314
9.2054	1.401
15.4695	0.939431
5.21916	1.97118
10.3388	0.651629
0.237737	0.0325814
3.45548	0.21721
0.884603	0.173768
18.3223	0.092314
1.64757	1.94946
0.0829316	0.477861
2.42713	1.28697
6.03742	0.955722
14.0763	0.0271512
1.80791	3.27443
1.43195	1.33041
5.04855	0.428989
1.61008	1.31412
2.74532	0.211779
0.665863	0.0597326
5.50155	1.42815
0.463921	1.46073
5.68712	0.21721
4.52459	0.119465
1.89389	0.211779
2.24865	1.50961
5.28324	1.26525
0.458463	0.526733
0.835057	0.781954
4.148	3.82248
1.50638	0.260254
4.52459	0.694011
1.28806	0.498821
2.57612	0.254832
2.46697	0.130127
1.037	0.889202
0.327473	0.88378
2.64708	0.0867514
0.976962	1.05728
6.95335	0.0433757
6.43485	1.81094
4.55188	1.55068
1.037	0.0704855
3.55854	0.260254
3.60767	0.195191
2.70711	0.450023
0.529415	0.222301
7.4391	1.05728
1.50638	1.96275
0.567621	1.40971
5.89	0.0704855
5.73096	0.35785
0.520996	2.24469
2.02366	1.51273
3.9157	8.48537
0.0877467	7.09735
0.0603259	1.40429
0.641648	0.271098
2.41852	3.43493
6.75101	1.18355
2.30335	0.0315613
3.2905	3.65586
1.53557	1.36766
2.92855	1.45182
1.41492	0.0368216
2.10592	1.67801
4.92478	0.568104
2.96694	2.02519
2.92855	0.910019
1.48073	0.405037
1.87559	0.499721
1.22845	0.0420818
4.55735	0.299833
2.87371	0.047342
0.109683	1.83582
1.43685	0.110465
2.17173	1.08887
3.9157	0.0789033
2.1827	0.0841636
2.42949	0.0578625
2.30335	1.97258
2.36916	0.0841636
0.279693	2.69849
4.65439	0.215669
1.54424	0.778513
8.61522	0.110465
2.32449	0.131506
5.40213	0.0736431
1.08909	0.094684
1.37085	1.72535
12.7332	7.33275
2.31907	1.3361
1.80432	0.305093
2.27572	0.504981
3.25645	0.184108
6.19863	3.7295
0.552675	0.767993
1.6797	1.99362
8.18717	2.64589
0.493073	1.17303
6.09026	1.20459
2.97469	0.804814
0.20048	0.152546
5.02826	5.58752
3.31605	0.782473
0.298011	2.93703
5.47798	0.578589
5.84643	0.14878
1.48464	0.0991867
0.449726	0.975336
4.55686	0.832066
0.36845	0.683286
0.406379	6.61244
3.50027	1.99475
0.910288	0.14327
0.384705	0.457361
5.11306	0.771452
7.22881	1.33351
0.407722	4.64524
1.54824	0.727369
2.0882	1.85699
1.54273	0.231436
0.617093	0.0661244
1.49315	0.132249
8.51258	0.176332
3.94499	1.39963
8.56217	1.04146
3.41605	0.14878
4.38577	0.14327
0.953189	0.782473
4.54555	3.0803
3.64195	1.11861
3.50972	0.176332
1.36091	0.29756
1.06338	0.0716348
6.74946	1.59801
8.62829	2.64498
0.159783	1.23432
3.24525	0.0606141
7.93406	0.672265
0.854013	0.264498
8.93207	1.01942
7.12281	0.369195
1.28805	1.44923
0.671547	4.783
0.434854	0.633693
0.104585	0.137759
3.52838	0.402257
2.50454	0.931253
3.52287	0.0330622
2.04767	0.0495933
1.32658	2.36395
0.324765	0.931253
5.44394	0.545527
2.04767	1.35555
3.27517	3.78562
0.803655	0.0771452
0.528431	0.242456
3.4403	0.942273
5.26779	0.352664
5.46595	1.17371
0.974294	0.159801
0.0275224	8.78353
2.98343	2.48518
1.17796	2.43558
0.776133	0.15429
2.59261	0.225925
6.0109	3.29741
1.81648	0.182575
2.01464	0.0940536
2.86233	0.569854
4.74487	0.365149
14.7245	0.0276628
3.72103	2.68329
3.03297	0.038728
5.70265	0.348552
1.3541	0.188107
1.62933	0.110651
1.66235	0.43154
6.67144	0.204705
1.93207	1.43293
1.87153	0.149379
0.110184	0.226835
0.35259	0.188107
0.765781	1.83128
0.0881475	1.98066
0.0330553	0.420475
0.347081	3.46956
0.13773	1.14202
3.87849	0.222965
4.57816	0.206651
0.121203	0.609076
3.48183	1.77285
0.0330553	0.0326291
0.176295	0.0815727
0.0440737	0.723278
0.20935	0.489436
6.43477	0.886424
0.225878	3.59464
6.84245	1.54988
0.077129	0.424178
0.413191	3.09976
6.77634	4.53001
1.83457	4.11127
0.170786	3.12152
22.7064	4.15477
0.242378	0.190336
1.84537	1.81951
0.0330515	0.79671
15.7711	0.79671
15.4901	0.543701
0.203817	0.742878
12.7579	0.55985
0.214835	0.430654
0.0716115	1.53959
0.804253	0.258392
12.7303	3.4883
0.0936459	0.0376822
22.5301	0.253009
1.9886	1.80875
0.391109	1.38886
0.0550858	2.72389
29.1349	3.09533
6.08698	0.0592149
0.73815	2.01331
15.9198	4.62953
5.40392	6.85816
6.08698	0.231476
1.67461	4.56493
9.51664	1.8239
1.4899	2.37107
0.0494799	0.851154
0.0439821	0.658631
12.9967	2.20895
20.3033	0.30905
3.71099	0.43571
19.7535	0.410378
4.12333	2.5484
0.604754	1.02848
6.19049	0.0759959
17.4286	2.10762
2.65747	5.09173
9.86032	0.911951
0.370938	0.172257
0.382011	2.46227
0.0775095	0.222921
19.9587
14.8154
5.14885
5.69695
0.0332184
0.0996551
2.13441
1.85457
0.438953
3.33604
0.318241
0.0877905
0.0713298
0.0384084
1.83263
2.96293
4.0658
1.52536
0.99313
1.16322
2.4746
0.30178
2.9355
3.00716
4.18796
3.28305
4.51902
2.43332
2.00294
3.6417
3.08993
2.89681
2.75335
5.10942
4.08312
0.475141
2.97792
0.0994481
0.613263
0.729286
0.314919
0.0828734
5.37572
7.11054
6.18788
4.28179
3.23759
2.25416
7.82062
0.342913
0.365036
1.12276
4.00434
0.0442468
0.735603
5.91248
0.348444
0.204641
2.33402
0.431406
0.320789
0.348444
12.5882
1.05086
0.353974
0.0276543
0.210172
8.35712
0.0553085
1.34953
9.31395
0.470122
8.97166
4.89263
1.61058
1.47222
0.210317
9.06575
4.03476
3.12708
4.2174
0.536861
0.193713
18.9285
0.243524
19.1609
8.92739
0.381891
5.61213
5.47377
0.586673
0.254594
1.63234
3.16026
7.55715
3.09431
4.75963
1.28609
1.35618
0.169522
4.44585

## Sheet: Sup Fig6
V (mV)			F (Hz)
Baseline	CNO		Baseline	CNO
-67	-76.5		0.13	0
-42.5	-58		0.021	0
-65.5	-75.5		0.125	0

[truncated: 3 more sheets: Sup FigS7, Sup Fig8, Sup Fig9]
